# Supplementary material for: Diagnostic Ability of Methods Depicting Distress of Tumor-Bearing Mice
Source: Animals (Basel). 2021 Jul 21;11(8):2155. doi: 10.3390/ani11082155 (PMC8388504; doi:10.3390/ani11082155)
Supplement: Supplementary file 1 [file animals-11-02155-s001.zip]

Archive with 1 entries (1 files):
- animals-1277076-supplementary.pdf
